# Supplementary material for: Impact of Lactiplantibacillus plantarum on the fermentation quality, nutritional enhancement, and microbial dynamics of whole plant soybean silage
Source: Front Microbiol. 2025 May 19;16:1565951. doi: 10.3389/fmicb.2025.1565951 (PMC12127759; doi:10.3389/fmicb.2025.1565951)
Supplement: Supplementary file 3 [file Data_Sheet_1.xlsx]

## Sheet: Sheet1
Sample ID	Coverage
CK15d1	1
CK15d2	1
CK15d3	0.9999
CK30d1	1
CK30d2	1
CK30d3	1
CK60d1	1
CK60d2	0.9999
CK60d3	0.9999
CK7d1	0.9998
CK7d2	0.9998
CK7d3	0.9999
CK90d1	0.9999
CK90d2	1
CK90d3	1
LP15d1	0.9999
LP15d2	1
LP15d3	0.9999
LP30d1	1
LP30d2	0.9998
LP30d3	0.9997
LP60d1	0.9998
LP60d2	0.9999
LP60d3	0.9998
LP7d1	0.9998
LP7d2	0.9999
LP7d3	0.9999
LP90d1	0.9999
LP90d2	0.9997
LP90d3	0.9998
