# Supplementary material for: Impact of Lactiplantibacillus plantarum on the fermentation quality, nutritional enhancement, and microbial dynamics of whole plant soybean silage
Source: Front Microbiol. 2025 May 19;16:1565951. doi: 10.3389/fmicb.2025.1565951 (PMC12127759; doi:10.3389/fmicb.2025.1565951)
Supplement: Supplementary file 4 [file Data_Sheet_2.xlsx]

## Sheet: Sheet1
	Loading (t1)	OrthoLoading (to1)	VIP	Coefficients	FDR	kegg_id
5-OxoETE	-0.0582595	-0.00359926	2.11203	-0.00386037	8.3869e-06	C14732
Spermine	0.0578599	0.0088662	2.09754	0.00369509	4.6399e-15	C00750
THC	-0.057584	-0.0206638	2.08754	-0.00375496	8.8152e-10	C06972
LPC(1-acyl 18:3)	-0.0574397	0.0123232	2.08231	-0.00373515	2.3677e-09
Enoxolone	-0.0567226	-0.00245307	2.05631	-0.0036482	1.6804e-07	C02283
Gly-Val	-0.0567172	-0.0190212	2.05611	-0.00368147	2.1092e-20
Spermidine	0.0565974	-0.015787	2.05177	0.00361448	1.5868e-19	C00315
Palmitoleic Acid	-0.0560961	0.0013081	2.0336	-0.00359662	2.459e-16	C08362
Lysine	0.0560443	0.00688077	2.03172	0.00369467	3.748e-12	C16440
Alisol C 23-acetate	-0.0559109	-0.00856023	2.02689	-0.00362164	5.3934e-10
N-Acetylaspartate	0.0558831	0.0151856	2.02588	0.00364024	8.1753e-07
Valylproline	0.0558009	0.0155236	2.0229	0.00369087	7.0955e-20
2,3-Dinor-11β-prostaglandin F2α	-0.0557829	-0.00222534	2.02224	-0.00365384	3.4782e-16
L-lysine	0.0554238	0.0183617	2.00923	0.00361217	1.6609e-06	C00047
Leucylproline	0.0551588	0.015864	1.99962	0.00368001	6.4697e-22
4-(3-methoxyphenyl)-4-methyl-2,6-dioxopiperidine-3,5-dicarbonitrile	0.0551487	0.0104748	1.99925	0.00355577	1.3852e-23
3-(5-phenyl-1,3-oxazol-2-yl)-4-(trifluoromethyl)pyridine	-0.054851	-0.0182988	1.98846	-0.00360893	3.0475e-12
18 β-Glycyrrhetintic Acid	-0.0546058	-0.000380801	1.97957	-0.00363568	1.8977e-05
5-methyl-N'-[3-(trifluoromethyl)benzoyl]-3-isoxazolecarbohydrazide	0.0545093	0.011565	1.97607	0.00349752	5.1039e-19
2-[2-oxo-2-(2-pyridylamino)ethoxy]acetic acid	0.0543421	0.0165405	1.97001	0.00351382	5.3692e-20
Betulonic acid	-0.0543399	-0.0124455	1.96993	-0.00347579	4.0514e-13
Methyl arachidonate	-0.0534266	0.000153044	1.93682	-0.00350541	0.0003176
Benzamidine	-0.053302	0.018671	1.93231	-0.00343088	1.0194e-10	C01784
Asp-glu	-0.0527852	-0.00603226	1.91357	-0.00336505	2.309e-11
Praeruptorin A	-0.0526987	0.0183778	1.91044	-0.00337153	5.8802e-15
Oleic acid	0.05264	0.0201781	1.90831	0.00336998	1.7537e-12	C00712
5'-S-Methyl-5'-thioadenosine	0.0525011	0.00397055	1.90327	0.00335378	2.6504e-06
Sphingosine (d18:1)	-0.0524603	-0.0213237	1.90179	-0.00334746	6.1568e-10
1-(2-furyl)pentane-1,4-dione	0.0524275	0.0208921	1.90061	0.00347922	5.457e-17
(9cis)-Retinal	-0.0524167	0.0120823	1.90022	-0.0033066	4.6901e-10
6,7,8-trimethoxy-3-phenyl-2-thioxo-1,2,3,4-tetrahydroquinazolin-4-one	0.0523947	0.0256419	1.89942	0.00345218	1.5556e-18
Irganox 259	-0.0523685	0.0110806	1.89847	-0.00347578	2.654e-05
alpha-Ketoglutaric acid	-0.0522998	-0.016386	1.89597	-0.00343131	3.7581e-25	C00026
N-(2-morpholinophenyl)-2-furamide	-0.0522714	-0.0119512	1.89495	-0.00345541	1.7651e-08
KMH	0.0521866	0.0311538	1.89187	0.00341064	9.847e-12
N-Stearoyl taurine	-0.0520565	-0.0140379	1.88716	-0.00343663	8.5822e-07
7-Aminoclonazepam-d4	0.0519447	0.0239854	1.8831	0.00334815	2.5374e-09
L-Aspartic acid	-0.0518994	0.0134719	1.88146	-0.00336092	4.3592e-09	C00049
N3,N4-Dimethyl-L-arginine	0.0518801	1.96172e-06	1.88076	0.00327243	1.02e-16
2-{[2-oxo-2-(3-pyridylamino)ethyl]thio}acetic acid	0.0518782	0.0233005	1.88069	0.00346201	4.5296e-12
2-Arachidonoyl glycerol	-0.0517652	0.024887	1.87659	-0.00331949	5.5678e-16
2-morpholinophenyl 2-furoate	0.0517464	0.0310553	1.87591	0.00338677	3.9753e-09
QNK	0.051734	-0.00716337	1.87547	0.00342431	2.9667e-14
Methionine	0.0516475	0.0206003	1.87233	0.00331271	6.881e-17	C01733
(5E)-7-methylidene-10-oxo-4-(propan-2-yl)undec-5-enoic acid	-0.0515356	-0.0104039	1.86827	-0.00335544	5.6847e-25
13,14-dihydro-15-keto-tetranor Prostaglandin E2	-0.0515106	-0.0274411	1.86736	-0.00338933	1.2589e-23
N,N-Bis(2-hydroxyethyl)formamide	0.0514722	-0.0196962	1.86597	0.00338702	1.5471e-15
Sinapyl Alcohol	0.0512159	0.0350196	1.85668	0.00334759	5.457e-17	C02325
13,14-Dihydro-15-keto Prostaglandin A2	-0.0512001	0.00783553	1.85611	-0.00342518	9.7891e-13
Pidotimod	-0.0511951	-0.0203378	1.85593	-0.0033495	5.1064e-14
Ergocalciferol	-0.0511417	0.0129903	1.85399	-0.00320114	6.142e-14	C05441
Gluconolactone	-0.0509089	-0.0211244	1.84555	-0.00331917	3.2657e-08	C00198
(±)8-HEPE	-0.0508561	-0.00522838	1.84364	-0.00339662	1.1525e-06
L-Cycloserine	0.0506769	-0.0144932	1.83714	0.00332	4.8219e-06
Lithocholic Acid	0.0506693	0.0131473	1.83687	0.00317742	7.3997e-15	C03990
PC O-20:4	-0.0505128	0.0165531	1.83119	-0.00336054	1.5864e-07
2'-Deoxyguanosine	0.0505093	0.0096149	1.83107	0.00318231	3.6616e-18	C00330
PPH	0.0503704	0.0306449	1.82603	0.00326039	6.2301e-13
1-[2,6-di(tert-butylamino)-4-methyl-3-pyridyl]ethan-1-one	-0.0503271	0.0216421	1.82446	-0.00318471	6.2641e-22
Gibberellic acid	0.0501558	0.0202865	1.81825	0.00326148	1.617e-07	C01699
N8-Acetylspermidine	0.050059	-0.0130885	1.81474	0.003179	8.2349e-07	C01029
2-[2-(methylthio)benzoyl]benzoic acid	0.0500034	0.0319319	1.81273	0.00324422	1.342e-10
Succinic anhydride	0.0498146	0.0373935	1.80588	0.00327083	3.5371e-20	C19524
(1E,4E)-1,5-bis(4-methoxyphenyl)penta-1,4-dien-3-one	0.0498066	0.0146226	1.80559	0.00329939	1.7198e-15
N-Acetylmethionine	0.0497342	0.0376563	1.80297	0.00324181	1.5968e-21	C02712
Coenzyme Q2	-0.0497225	-0.00128895	1.80254	-0.00312953	1.4024e-19
1,4-dihydroxy-1,4-dimethyl-7-(propan-2-ylidene)-decahydroazulen-6-one	-0.0496606	0.0128214	1.8003	-0.00320622	1.4047e-09
1H-indol-3-yl(pyridin-2-yl)methanol	0.0495998	0.0279345	1.79809	0.00327174	3.1807e-09
Oridonin	-0.0495426	0.0045604	1.79602	-0.00320733	2.3261e-09
N'-[6-(tert-butyl)thieno[3,2-d]pyrimidin-4-yl]-4-methylbenzohydrazide	-0.0495012	-0.0293038	1.79452	-0.00326855	8.2541e-12
Kirenol	-0.0493593	0.000251237	1.78938	-0.00324691	5.894e-08
Synephrine	0.0493484	0.0362149	1.78898	0.00321205	6.6825e-15	C04548
Sarsasapogenin	-0.0493259	-0.0101404	1.78816	-0.00315923	4.4026e-12	C03963
APK	0.049318	0.0323565	1.78788	0.0032171	2.9465e-15
2-[2-(1-isobutylcyclohexyl)-1-methylethylidene]hydrazine-1-carboxamide	-0.0492878	-0.00964629	1.78678	-0.00321407	0.0013047
Acetylcholine	0.0491907	-0.00880909	1.78327	0.00332318	7.5921e-14
2-Aminoadipic acid	-0.0490587	0.0132141	1.77848	-0.00315513	1.3817e-13
Schisandrin A	0.0490032	0.0156842	1.77647	0.00316938	1.5826e-12
(1E)-1,7-bis(4-hydroxyphenyl)hept-1-en-3-one	0.0488473	0.00930889	1.77082	0.00319704	3.7551e-20
Ingenol	-0.0487896	0.0013255	1.76872	-0.00327748	3.2867e-11	C09112
6 β-Hydroxycortisol	-0.0485194	-0.0205315	1.75893	-0.00311702	2.2719e-12
Tianshic acid	-0.0484339	0.0208611	1.75583	-0.00313069	1.4571e-14
5-methoxyflavone	-0.0482166	-0.0348369	1.74795	-0.00308383	4.8983e-14
LQH	0.0481531	0.0360119	1.74565	0.00318377	2.2863e-21
4-D-Hydroxysphinganine	0.0480334	0.027983	1.74131	0.00310443	9.4304e-13	C12144
N-Acetylhistidine	0.0480299	0.0310394	1.74118	0.00316997	3.4425e-07
N-Acetylglucosamine	-0.0479907	-0.0272503	1.73976	-0.00313104	2.6331e-10
AMH	-0.0479838	-0.0236755	1.73951	-0.0031246	1.9311e-12
N-(2,6-Dimethylphenyl)-N-(methoxyacetyl) alanine	0.0479413	0.0343608	1.73797	0.00313033	4.7993e-14
(6E)-7-(2H-1,3-benzodioxol-5-yl)-1-(piperidin-1-yl)hept-6-en-1-one	-0.0479358	7.29396e-05	1.73777	-0.00321084	0.00024703
(+)-Catechin	0.0478982	0.03127	1.73641	0.00319842	1.3024e-15	C06562
4-(4-methylphenyl)-2-phenyl-1,3-thiazole	0.0478726	0.0309307	1.73548	0.00319772	3.4358e-20
Osthole	0.0478625	0.00906026	1.73511	0.0031698	3.4512e-08
Hypoxanthine	-0.0478147	-0.0364758	1.73338	-0.00316747	1.1102e-15	C00262
4-[2-(5-bromo-2-thienyl)-4-pyrimidinyl]benzamide	-0.0477721	-0.0112239	1.73184	-0.0031771	5.9013e-10
Sedanolide	-0.0476631	0.0244094	1.72788	-0.00317275	4.2649e-16
Cuminaldehyde	-0.0476395	0.00130126	1.72703	-0.00315746	2.4376e-10	C06577
2-[(3S)-1-Benzyl-3-pyrrolidinyl]-1,3-benzothiazole	-0.0474031	-0.0220308	1.71846	-0.00318188	0.0016975
DLK	0.0472735	-0.00803307	1.71376	0.0031226	1.8797e-16
2-phenyl-2,4,6,7-tetrahydrothiino[4,3-c]pyrazol-3-ol	0.0472531	0.0230558	1.71302	0.00314231	4.767e-18
FIBF-d7	-0.0471973	0.000688097	1.711	-0.00313077	0.00012401
Cryptotanshinone	0.0471764	0.0175211	1.71024	0.00314628	1.5115e-06
Yamogenin	-0.0469709	0.00362693	1.70279	-0.00303374	2.2188e-06	C08918
L-Palmitoylcarnitine	-0.0468723	-0.00561842	1.69922	-0.00315738	1.548e-09	C02990
4-oxo-4-[(1-phenylethyl)amino]but-2-enoic acid	0.0468231	0.0241005	1.69743	0.00307942	8.6285e-16
4-(3,4-dihydro-2H-1,5-benzodioxepin-7-ylamino)-4-oxobutanoic acid	0.0467616	0.0396881	1.69521	0.00302079	3.0928e-23
N-Sinapoylputrescine	0.0467591	-0.00468859	1.69511	0.00305962	5.41e-05
L-Norleucine	0.0466471	0.0297957	1.69105	0.00301133	5.4472e-11	C01933
trans-4-Hydroxy-L-proline	-0.0466336	0.00865621	1.69057	-0.00303381	5.3673e-06	C01157
Nordihydroguaiaretic acid	-0.0462587	-0.00126574	1.67697	-0.00294138	0.0031874	C10719
Eicosapentaenoic acid ethyl ester	-0.0459328	-0.00166611	1.66516	-0.00314125	9.4543e-05
Dehydroeffusol	0.0459275	-0.0221916	1.66497	0.00311259	6.9794e-17
N-[2-(1,5-dimethyl-4-nitro-1H-pyrazol-3-yl)vinyl]-N,N-dimethylamine	0.0457987	0.0422235	1.6603	0.00298788	5.0249e-23
gamma-Glutamylglutamic acid	-0.045711	-0.00740227	1.65712	-0.00289132	2.8908e-13
N-(2-Hydroxyethyl)iminodiacetic acid	-0.0456673	-0.0291405	1.65553	-0.00294597	3.3812e-07
Nortanshinone	0.0456229	0.0290307	1.65392	0.00304651	8.5602e-21
Oleoyl ethanolamide	-0.0455632	-0.00670843	1.65176	-0.00281546	6.8275e-16
Thymol	-0.0455514	0.0161058	1.65133	-0.00304134	1.943e-07	C09908
2-Deoxyribose 1-Phosphate	-0.0454839	0.00965463	1.64888	-0.0029945	2.6713e-11
(2E)-N-(4-acetamidobutyl)-3-(4-hydroxy-3-methoxyphenyl)prop-2-enamide	0.0454771	0.0223089	1.64864	0.0029151	2.1193e-06
L-Alanyl-L-proline	0.0454658	0.00175455	1.64823	0.00305491	5.2508e-22
Ureidosuccinic acid	-0.0454315	-0.0282821	1.64699	-0.00298676	1.1516e-07
Cafestol	-0.0454243	-0.00250894	1.64673	-0.00304977	8.2155e-06	C09066
4-(methylthio)-6-phenyl-2-(3-pyridyl)pyrimidine-5-carbonitrile	-0.0454136	-0.0136962	1.64634	-0.00285189	0.00011684
1,2,3,9-tetrahydro-4H-carbazol-4-one oxime	0.0453431	0.0296165	1.64378	0.00297529	2.2613e-07
8-Aminooctanoic acid	0.0453087	0.0349799	1.64253	0.00300375	5.7832e-19
Rubescensin A	-0.0453014	0.00491884	1.64227	-0.0028524	0.002556
N-Acetylputrescine	0.0452175	0.00513704	1.63923	0.00285378	1.8585e-06	C02714
dUMP	0.04504	0.028123	1.63279	0.0030862	1.0593e-09	C00365
2-hydroxy-6-[(8Z,11Z)-pentadeca-8,11,14-trien-1-yl]benzoic acid	-0.0450011	0.00328644	1.63138	-0.002797	8.8329e-07
Scutellarein	0.0449826	0.0338576	1.63071	0.00293532	3.5114e-13	C10184
Cytisine	0.0449448	0.00346819	1.62934	0.00297421	0.0022507	C10763
Engeletin	0.0449442	0.00820186	1.62932	0.00278468	7.8552e-05
2-cyano-2-(2,3-dihydro-1H-inden-1-yliden)acetamide	0.0448725	0.0330274	1.62672	0.00299562	4.6247e-08
Sepiapterin	-0.0447935	-0.0349348	1.62386	-0.00299329	6.4052e-09	C00835
Gly-Phe	-0.0447844	0.0299141	1.62353	-0.00281688	7.657e-16
CYM-5442	-0.0447477	0.00393013	1.6222	-0.00303744	1.892e-05
4-decyl-3-hydroxy-5-oxooxolane-2,3-dicarboxylic acid	-0.044502	-0.00310314	1.61329	-0.0029575	0.0010497
Isatin	-0.0444715	0.00605814	1.61218	-0.00289091	3.7855e-11	C11129
trans-3-Indoleacrylic acid	0.04446	0.0359671	1.61177	0.00287527	4.767e-18
N'2-(2-furylmethylidene)-3-aminopyrazine-2-carbohydrazide	0.0443917	0.0268221	1.60929	0.00292133	3.3679e-23
Wedelolactone	0.0443002	0.0415834	1.60597	0.00288245	1.3992e-11	C10541
5-[(8Z,11Z)-pentadeca-8,11-dien-1-yl]benzene-1,3-diol	-0.0442989	-0.00660932	1.60593	-0.00283233	0.010925
O-Succinyl-L-homoserine	0.0442318	0.0416775	1.60349	0.00289865	2.593e-15	C01118
4-Deacetylneosolaniol	0.044148	0.0304622	1.60045	0.00292388	5.0309e-18
Prostaglandin K2	-0.0441251	-0.0170751	1.59963	-0.00280634	1.815e-05
Indole-3-acrylic acid	0.0441005	0.0422314	1.59873	0.00292024	4.4025e-30
Shikimic Acid	0.0440673	0.0363393	1.59753	0.00293687	1.8063e-13	C00493
3-Methoxy prostaglandin F1α	-0.0440504	-0.0328568	1.59692	-0.00295298	8.2971e-13
2-methyl-2,3,4,5-tetrahydro-1,5-benzoxazepin-4-one	0.0440245	0.00815116	1.59598	0.00295915	0.0011526
5-Ethyl-2'-deoxyuridine	-0.044007	-0.0169927	1.59534	-0.00281686	4.9455e-05
Verrucarol	0.0438175	0.0331707	1.58847	0.00290919	3.0859e-09
PPK	0.0437594	0.0365724	1.58637	0.0028723	2.0317e-11
L-Leucyl-L-alanine Hydrate	0.0437515	-0.00167046	1.58608	0.00291622	3.7815e-16
Dihydrojasmone	-0.0436611	0.0143359	1.5828	-0.00289498	0.00019171
Methyl dihydrojasmonate	-0.0435807	0.0234932	1.57989	-0.00287086	3.1937e-14
RKK	-0.0435646	-0.0361778	1.57931	-0.00274581	3.1502e-14
Prostaglandin E2-1-glyceryl ester	-0.0435398	-0.0300607	1.57841	-0.00292147	1.966e-10
L-Saccharopine	-0.0434769	-0.0406465	1.57613	-0.00281213	2.9387e-14	C00449
Monensin	-0.0434138	-0.00142582	1.57384	-0.0028329	6.782e-06	C06693
4-ethoxy-6,7-dimethoxyquinazoline	0.0434105	-0.00788187	1.57372	0.00272701	1.9454e-08
Inositol	-0.0433405	-0.0361067	1.57118	-0.00286169	3.3537e-24	C00137
Artemisinin	0.043261	0.0225865	1.5683	0.00297456	3.4588e-05	C09538
3-hydroxy-1,5-diphenylpentan-1-one	-0.0431798	0.00917107	1.56536	-0.00279749	0.0034585
Tetrahydrocorticosterone	-0.0430985	0.011544	1.56241	-0.00291366	3.2762e-05	C05476
2-Methylpentanedioic acid	0.0429149	0.0377027	1.55576	0.00282676	4.3221e-23
Phenytoin	-0.0428528	-0.00213749	1.5535	-0.00282853	9.3347e-06	C07443
L-Methionine sulfone	0.0427871	0.0219809	1.55112	0.00281727	9.1538e-17
Oleanolic acid	-0.0427808	-0.0158066	1.55089	-0.00281826	1.5995e-20	C17148
17beta-Trenbolone	-0.0427306	0.0194053	1.54907	-0.00283226	1.0647e-05
Betaine	-0.0427214	-0.000233929	1.54874	-0.00279505	9.4166e-24	C00719
Docosahexaenoic acid	-0.042681	-0.012863	1.54727	-0.00271336	0.00057327	C06429
LPC(1-acyl 18:2)	-0.0426657	0.00624092	1.54672	-0.00275468	8.4272e-06
GPH	-0.0426605	-0.0342963	1.54653	-0.0027829	3.6032e-08
RMK	0.0425904	0.0160341	1.54399	0.00281623	1.0762e-12
INK	0.0425656	-0.0248806	1.54309	0.00278256	1.0874e-16
Senecionine	0.0424531	0.0117368	1.53901	0.00281828	6.6676e-06	C06176
2-Hydroxy-4-methoxybenzaldehyde	0.0423601	0.0088102	1.53564	0.00278934	0.037476
Thioctic acid	-0.0423484	-0.0230396	1.53522	-0.0027924	5.4753e-08	C00725
Norharman	0.0423073	0.0442107	1.53373	0.00278908	3.4194e-22	C20157
N,5-diphenyl-1,3,4-oxadiazole-2-carboxamide	0.0422945	0.0159337	1.53326	0.00276088	7.5534e-07
L-Mimosine	0.0421866	0.0355392	1.52935	0.00283979	6.8275e-16	C04771
DNK	0.042179	0.0170775	1.52908	0.00280489	1.8682e-05
P-Aminohippuric Acid	0.0421458	0.00561045	1.52787	0.00265107	2.6304e-05
N-(4-fluorophenyl)-N'-(2-piperidinophenyl)urea	0.0420537	0.029247	1.52453	0.00268929	3.7883e-11
11-Deoxy prostaglandin F1α	-0.0419627	0.0229051	1.52123	-0.00282056	6.9936e-14
cyclohexyl{4-[4-nitro-2-(1H-pyrrol-1-yl)phenyl]piperazino}methanone	-0.0419249	0.0173167	1.51986	-0.002677	5.0591e-09
Dictamnine	0.0419018	0.0380173	1.51903	0.00278608	1.1804e-09	C10660
Cycloheximide	-0.0418577	0.0228663	1.51743	-0.0026984	8.9231e-06	C06685
Ne-(1-Carboxymethyl)-L-lysine	-0.0417844	-0.0306557	1.51477	-0.00267024	9.504e-17
SNH	0.0417614	0.0292945	1.51394	0.00270476	1.4677e-06
N-Arachidonoyl-L-serine	0.0416736	0.0416999	1.51075	0.00277634	2.2222e-19
Sinoacutine	-0.0416057	-0.0393081	1.50829	-0.00268719	5.2154e-11	C05179
5α-Dihydrotestosterone	-0.0415751	-0.0312218	1.50718	-0.00268357	1.8312e-08
L-cysteine	0.0415455	-0.0385766	1.50611	0.00263513	5.2216e-14	C00097
Ethyl oleate	0.0414956	0.0390127	1.5043	0.00273151	1.2323e-18
p-Anisaldehyde	0.0414827	-0.0120247	1.50383	0.00261081	0.0011388	C10761
Glycylproline	-0.0414684	0.00922454	1.50332	-0.00261825	7.0986e-13
LMK	-0.0413227	-0.000816275	1.49803	-0.00263111	0.0060327
1-(2,4-dihydroxyphenyl)-2-(3,5-dimethoxyphenyl)propan-1-one	-0.0412605	0.034168	1.49578	-0.00265795	2.2472e-11
N7-Methylguanosine	-0.0412398	-0.0135157	1.49503	-0.00277856	0.0028327
PC O-18:1	-0.041186	-0.0376778	1.49308	-0.00267381	6.6132e-16
5-Methyl-7-methoxyisoflavone	-0.0411714	0.0254307	1.49255	-0.00259931	1.984e-05
Vitamin C	0.0411598	0.0408771	1.49213	0.00268848	6.9979e-23	C00072
Pantetheine	-0.041158	-0.0318366	1.49206	-0.00254844	5.8113e-18	C00831
5'-Deoxy-5'-(Methylthio)Adenosine	-0.0411396	-0.0296133	1.4914	-0.00271865	1.5595e-11	C00170
2,4-dihydroxyheptadec-16-en-1-yl acetate	-0.0410179	-0.00212253	1.48698	-0.00281333	0.00058054
Arachidonoyl serinol	-0.0410079	0.0196891	1.48662	-0.00284413	3.128e-05
Flavokawain B	-0.0409979	-0.0281524	1.48626	-0.00264099	4.2861e-07
N1-(2-amino-2-oxoethyl)-2-(isopropylthio)acetamide	0.0409481	0.0426393	1.48445	0.00272066	2.8998e-11
Uridine 5'-monophosphate	0.0409313	-0.00190285	1.48384	0.00254336	0.0043331	C00105
HKK	-0.0408808	0.017345	1.48201	-0.00265857	5.7754e-20
L-Threonine	-0.0408303	-0.0195064	1.48018	-0.00258627	1.2974e-08	C00188
Przewaquinone A	0.040799	0.0308994	1.47905	0.00273726	1.2418e-08
R-1 Methanandamide phosphate	0.0407763	0.00876412	1.47822	0.00266893	2.8782e-09
Indole	-0.0406563	-0.0353429	1.47388	-0.00272849	3.4139e-25	C00463
N-Feruloylspermidine	-0.0405892	-0.0282878	1.47144	-0.00279409	7.4222e-07
Serotonin	-0.0405349	-0.0362416	1.46948	-0.00271012	1.5592e-20	C00780
7-methylpyrimido[4,5-d]pyrimidin-4-amine	0.0404717	0.0296485	1.46718	0.00260384	0.00030709
Estrone	-0.0404415	0.0148438	1.46609	-0.00278727	9.9099e-06	C00468
DL-Carnitine	-0.0404415	-0.0108042	1.46609	-0.00264713	2.3719e-14
Saikosaponin E	-0.0403973	-0.0185877	1.46449	-0.00272879	4.4459e-05
4-Dimethylaminobenzaldehyde	-0.0402425	-0.00350325	1.45887	-0.00272361	5.1277e-11
Ellagic acid	0.0402334	0.0193379	1.45854	0.00266899	1.0078e-10	C10788
Dehydroepiandrosterone (DHEA)	-0.040217	0.0347367	1.45795	-0.00253882	2.858e-09
α-Estradiol	-0.0402067	0.00880517	1.45757	-0.00249846	1.2094e-10
Indole-3-carboxylic acid	0.0401857	0.0400222	1.45681	0.00263943	3.4513e-18	C19837
Choline bitartrate	-0.0401386	-0.0136311	1.45511	-0.00266759	1.3803e-05
10-Gingerol	-0.0401065	-0.0332702	1.45394	-0.00271425	1.3107e-15
Dehydropachymic Acid	-0.0400765	0.0088431	1.45286	-0.00263235	1.5975e-07
Butylscopolamine	-0.0400653	-0.0019623	1.45245	-0.00267066	8.2537e-10
Isophorone	-0.0400606	-0.0204119	1.45228	-0.00252172	4.5041e-09	C14743
Andrographolide	-0.0400238	0.00825486	1.45095	-0.00261336	0.00031141	C20214
Epitestosterone	-0.0400066	0.0150761	1.45032	-0.00267835	1.0283e-07
Skatole	-0.0399811	-0.0326086	1.4494	-0.00265552	4.3739e-09	C08313
4-Methyl-5-thiazoleethanol	-0.0399744	-0.0288234	1.44916	-0.00265636	1.2253e-05
D-(+)-Maltose	-0.0399353	-0.0432839	1.44774	-0.00264715	1.3021e-11
Ecgonine	-0.0399044	0.00181263	1.44662	-0.00259003	7.7609e-17	C10858
Edpetiline	-0.0398757	-0.01492	1.44558	-0.0026283	8.2692e-24
Palmitoyl ethanolamide	-0.0398186	0.00661127	1.4435	-0.00246875	1.0916e-17
1-[(3,5-dimethyl-4-isoxazolyl)sulfonyl]-4-(2-pyridinyl)piperazine	-0.0397404	-0.0277718	1.44067	-0.00261582	6.7383e-05
3'-Hydroxypterostilbene	0.0396683	0.0308812	1.43806	0.00271961	7.7519e-08
Prostaglandin E2	-0.039659	0.0197047	1.43772	-0.00261127	2.9977e-11	C00584
(+/-)5(6)-EET Ethanolamide	0.0396302	-0.00541051	1.43668	0.00259019	6.2809e-17
SDMA	0.0395986	0.0269211	1.43553	0.00254113	9.6217e-06
Methionine sulfoxide	-0.0395853	-0.0384119	1.43505	-0.00260068	7.4639e-16
5-(hydroxymethyl)-4-methoxy-2,5-dihydrofuran-2-one	0.0395224	0.0412275	1.43277	0.00259321	2.3433e-24
4-(allyloxy)-1,2-dihydroquinolin-2-one	0.0394874	0.0415315	1.4315	0.00262134	2.3062e-07
L-Tryptophan	-0.0393787	-0.0360932	1.42756	-0.00264161	1.2712e-21	C00078
L-Hydroxyproline	-0.0393488	-0.0277155	1.42648	-0.0024462	2.7783e-07	C01157
Tigogenin	-0.0391542	0.0301296	1.41942	-0.00259064	1.2229e-11	C08914
APH	-0.0391462	0.0203038	1.41913	-0.00262134	4.8491e-13
Prostaglandin A3	-0.0391312	0.0131821	1.41859	-0.00255716	0.053493
N1-[2-(2-pyridyl)ethyl]-2-aminobenzamide	-0.039	0.0190372	1.41383	-0.00259309	4.0824e-18
4-[4-phenyl-3,6-dihydro-1(2H)-pyridinyl]butanoic acid hydrochloride	0.0389696	0.0366195	1.41273	0.0025455	3.8249e-12
Telocinobufagin	0.038924	0.0291551	1.41108	0.0026267	9.5542e-06	C17072
5-fluoro AB-PINACA N-(4-hydroxypentyl) metabolite	-0.0389221	-0.0142944	1.41101	-0.00259136	1.7181e-22
Anthraquinone-2-carboxylic Acid	0.0388999	0.0368225	1.4102	0.00262183	2.525e-07
Muramic acid	-0.0388407	0.010031	1.40805	-0.00258661	1.7335e-11	C06470
Senegenin	-0.0388248	-0.0135472	1.40748	-0.00258871	1.7622e-18
α-Lactose	-0.0388093	-0.0404957	1.40692	-0.00255178	5.279e-08
Tryptanthrin	0.0387315	0.0381872	1.4041	0.00259212	2.9977e-11
N-Oleoyl Glycine	0.0383959	0.0464469	1.39193	0.00253617	3.0784e-17
LMH	0.0382733	0.014621	1.38748	0.00252557	0.00093843
Celestolide	-0.0382014	-0.028123	1.38488	-0.00254599	1.7627e-06
16-Heptadecyne-1,2,4-triol	-0.0377855	0.00881867	1.3698	-0.00257482	3.9799e-06
5,7-dihydroxy-2-(2,3,4-trihydroxyphenyl)-4H-chromen-4-one	0.0376614	0.0326652	1.3653	0.00245949	9.6729e-14
Benzoyleneurea	0.0375605	0.0270456	1.36164	0.00234965	2.5148e-14
2-(3,4-dihydroxyphenyl)-3,5,7-trihydroxy-6-methyl-4H-chromen-4-one	0.0375218	0.0321927	1.36024	0.00234326	6.29e-06
Ascorbyl palmitate	-0.0374861	0.04149	1.35895	-0.00247647	1.4355e-14
4-Methylcatechol	0.0374649	0.0158118	1.35818	0.00240129	1.0286e-05	C06730
5,7-dihydroxy-2-phenyl-4H-chromen-4-one	0.0373354	-0.014061	1.35349	0.00236312	6.8829e-11
7-(2-hydroxypropan-2-yl)-1,4a-dimethyl-decahydronaphthalen-1-ol	-0.0371981	-0.0126687	1.34851	-0.00255162	0.00097475
Sulfaquinoxaline	-0.0371977	-0.0258074	1.34849	-0.0025042	8.7957e-09
m-Cresol	0.0370594	-0.00231304	1.34348	0.00238795	0.0028379	C01467
Cytosine	0.0370348	-0.00938579	1.34259	0.00241083	1.6601e-24	C00380
Salicylic acid	0.0370142	0.0332267	1.34184	0.00231249	2.4941e-10	C00805
Albendazole sulfone	-0.0369743	-0.0104289	1.34039	-0.00244335	1.0316e-11	C16626
Protostemonine	0.0369414	0.0354581	1.3392	0.00258806	8.5105e-10
AKBA	-0.0369283	-0.00452176	1.33873	-0.00242361	0.028482
Ala-Val	-0.0368999	0.025818	1.3377	-0.00234185	1.2629e-11
Benzamide	-0.0368976	-0.0467602	1.33761	-0.00248299	7.3601e-15	C09815
Valine	0.0368346	0.0377739	1.33533	0.00238497	1.839e-10	C16436
N2-(2,4-dimethylphenyl)-1,3-benzothiazol-2-amine	0.0367935	-0.0120722	1.33384	0.00238909	8.7297e-07
Epinastine	-0.0367407	-0.0460338	1.33192	-0.00245298	1.2288e-17
Ruscogenin	-0.0366961	0.0293726	1.33031	-0.00226681	2.053e-18	C08909
L-Phenylalanine	0.0366187	0.0209923	1.3275	0.00233821	1.3827e-07	C00079
IMH	0.0366027	-0.000774179	1.32692	0.00244926	0.04815
Cyasterone	-0.0364437	0.0111084	1.32116	-0.00250148	0.0012798	C08816
Boc-beta-cyano-L-alanine	-0.0364426	-0.0386468	1.32112	-0.0024161	3.1647e-13
Monoolein	-0.036388	-0.0346403	1.31914	-0.00228045	5.1566e-19
2-(4-aminophenoxy)isophthalonitrile	-0.0362472	-0.0271593	1.31404	-0.00236455	6.112e-10
AQH	-0.0361736	0.0319162	1.31137	-0.00225254	2.7794e-09
Tigloylgomisin H	-0.0361655	-0.0177966	1.31108	-0.00235668	2.3392e-09
2-deoxyglucose-6-phosphate	0.0360533	0.0439252	1.30701	0.0023642	2.3879e-17
3-(2-fluorophenyl)-2-[(2-fluorophenyl)imino]-1,3-thiazolan-4-one	0.0360004	-0.0288863	1.30509	0.00231157	1.7838e-07
5-methoxy-2-({[2-(2-thienyl)ethyl]imino}methyl)phenol	0.0359701	0.0433232	1.30399	0.0023565	3.4569e-10
N4-imino(phenyl)methylmorpholine-4-carboxamide	-0.0358164	-0.0322416	1.29842	-0.00245479	1.3317e-07
4-Amino-5-imidazolecarboxamide	-0.0357455	-0.047843	1.29585	-0.00233088	8.9426e-13
Biopterin	0.0356676	0.0473915	1.29302	0.00227984	1.7882e-19	C06313
4-[(2-cyclohex-1-enylethyl)amino]-2H-chromen-2-one	-0.0354736	-0.0484783	1.28599	-0.00236579	1.8937e-21
Uracil	-0.0354543	-0.0457357	1.28529	-0.00231894	2.6655e-20	C00106
Adrenic acid	-0.0354461	0.017825	1.28499	-0.00219095	4.7201e-19	C16527
Neocryptotanshinone	0.035399	0.0126603	1.28329	0.00210417	1.5474e-09
4-oxo-4-(5,6,7,8-tetrahydronaphthalen-1-ylamino)but-2-enoic acid	0.0353974	0.0454428	1.28323	0.00231351	5.8901e-25
TQH	-0.0353805	-0.0115556	1.28262	-0.00237745	5.7728e-18
Methyl syringate	-0.0353564	-0.0396131	1.28174	-0.00243259	5.1641e-25
(+/-)11(12)-DiHET	-0.0353466	0.0287419	1.28139	-0.00239793	3.4924e-10
6,7-dihydro-5H-dibenzo[d,f][1,3]diazepin-6-one	0.03533	0.0484705	1.28078	0.002302	2.5511e-20
Ganoderiol A	-0.0353173	-0.00271432	1.28032	-0.00231776	0.00010857
Gossypol	-0.0352651	-0.0447384	1.27843	-0.00237259	4.8597e-20	C07667
alprazolam-d5	0.0352246	0.015241	1.27697	0.0023543	6.5974e-24
Taurochenodeoxycholic Acid (sodium salt)	-0.0351615	0.0313247	1.27468	-0.00238852	3.3027e-06
vasicine	0.0351589	0.0331808	1.27458	0.00241519	2.8711e-08	C10733
Harmine	0.0350386	0.0435211	1.27022	0.00231433	3.9573e-06	C06538
Nicotianamine	-0.0350266	-0.0166713	1.26979	-0.00229199	0.0018792	C05324
Isoquinoline	0.0350007	0.00413182	1.26885	0.00236461	0.0074345	C06323
L-Pyroglutamic acid	0.0349943	0.0468836	1.26862	0.00224774	6.2062e-23	C01879
2,6-Di-tert-butyl-1,4-benzoquinone	-0.0349736	0.00721211	1.26786	-0.00236665	0.00048199
Polygalic acid	-0.0348733	0.0348184	1.26423	-0.00233725	2.9429e-07
Prostaglandin H1	-0.0348645	0.00767404	1.26391	-0.00229394	2.2896e-06
H-HoArg-OH	0.0348165	-0.0321793	1.26217	0.00228809	8.6625e-09
N1-(2-pyridylmethyl)-2-[3,5-di(trifluoromethyl)benzoyl]benzamide	-0.0346736	-0.0453058	1.25699	-0.00229706	2.1251e-18
MNK	-0.0346357	0.0290491	1.25561	-0.00228774	1.9095e-14
2'-Deoxyadenosine	0.0346242	0.0459179	1.2552	0.00224596	6.5377e-13	C00559
Canthaxanthin	-0.0346231	-0.0195702	1.25516	-0.00221864	1.7548e-16	C08583
N-Acetylneuraminic acid	0.0346102	0.0477518	1.25469	0.00226013	3.0466e-16	C00270
Senkyunolide A	-0.0345688	-0.0404729	1.25319	-0.00228001	1.797e-11
LPC 18:2-SN1	-0.0345281	-0.0340723	1.25171	-0.00222488	4.3031e-12
Ligustrazine	0.0344183	0.0405753	1.24773	0.00232815	6.0924e-09
Tetranor-12(S)-HETE	0.0343974	0.0434938	1.24698	0.00217592	3.5637e-14
Atractylenolide I	0.0342449	0.0116493	1.24145	0.00218023	3.8207e-06	C17885
N-Acetylphenylalanine	-0.0341639	-0.00628282	1.23851	-0.00214545	0.010899
6,7,8-trimethoxy-2-(2-phenoxy-3-pyridyl)-4H-3,1-benzoxazin-4-one	-0.0341581	-0.00808306	1.2383	-0.0022377	0.053998
13-HPODE	-0.0341141	0.0381656	1.23671	-0.00219404	4.5455e-10
Polydatin	0.0341089	0.0284249	1.23652	0.0023206	5.9938e-06	C10275
Phytolaccagenin	-0.034105	0.00830842	1.23638	-0.00217796	0.052326
all-cis-4,7,10,13,16-Docosapentaenoic acid	-0.0340794	0.0415414	1.23545	-0.0021402	5.3422e-13
7-Hydroxy-4-methyl-8-nitrocoumarin	0.0340404	0.0169333	1.23404	0.00228672	6.5401e-07
Ornithine	0.0339901	0.0426452	1.23221	0.00227282	6.6924e-20	C01602
Psoralen	0.0339768	-0.0270289	1.23173	0.00211478	1.1312e-08	C09305
Naratriptan	-0.0339608	0.0367232	1.23115	-0.0021852	1.3515e-12	C07792
Levistilide A	0.0338758	0.0361731	1.22807	0.00219196	0.00095851
Isoeugenyl acetate	0.0338545	0.0303077	1.2273	0.00227809	4.0619e-12
Proline	0.0338222	-0.0241487	1.22613	0.00212938	3.3053e-09	C16435
Carnosine	-0.0337972	-0.0345032	1.22522	-0.00221719	5.335e-05	C00386
(6E,10E)-3,7,11,15-tetramethylhexadeca-1,6,10,14-tetraene-3,5,9-triol	0.0337915	0.00967706	1.22501	0.00226567	0.0013789
Linoleoyl ethanolamide	0.0337402	0.0195829	1.22315	0.00234776	9.1615e-19
1,2-dihydroxyheptadec-16-yn-4-yl acetate	-0.0337164	-0.00637182	1.22229	-0.00227099	8.5988e-08
Cocamidopropyl betaine	-0.0336997	-0.0159952	1.22168	-0.00227995	5.7384e-21
2-Hydroxyphenylalanine	0.0336787	0.0463933	1.22092	0.00225966	6.5709e-17
Nicotinic acid	-0.0336185	-0.0085452	1.21874	-0.00214072	4.656e-08	C00253
Sulfosalicylic acid	0.0336033	0.0183459	1.21819	0.00230196	0.0087613	C16199
Reserpine	-0.033573	-0.0376827	1.21709	-0.00210786	2.7397e-14	C06539
2-[(1-benzothiophen-3-ylmethyl)amino]-1-phenylethan-1-ol	0.0335691	0.0423146	1.21695	0.00220667	4.1904e-08
Poricoic acid A	-0.0334985	-0.0157223	1.21439	-0.0021436	0.00014108
5-Chloro-2-[(3S)-1-(4-fluorobenzyl)-3-pyrrolidinyl]-1,3-benzoxazole	-0.0333839	-0.0459107	1.21023	-0.00224428	4.1963e-19
Venlafaxine N-Oxide	0.033348	0.0400964	1.20894	0.00210918	3.0051e-07
PLK	-0.033268	-0.0389574	1.20603	-0.00212524	5.6268e-16
trans-4-Phenyl-4-piperidinocyclohexanol	-0.0332112	-0.0469123	1.20398	-0.00213494	1.824e-10
D-Panthenol	-0.0331906	-0.0196372	1.20323	-0.00228511	5.1642e-09	C05944
1-Linoleoyl-Rac-Glycerol	-0.0330378	0.0269053	1.19769	-0.00218315	0.00020474
Lysopg 18:1	-0.033029	0.0389888	1.19737	-0.0022168	1.468e-08
N1-[(2,6-dimethylmorpholino)carbonyl]-3-chloro-4-fluorobenzamide	0.0329616	0.0455748	1.19492	0.0021028	1.6591e-12
Meperidine-d5	-0.0328846	0.0379167	1.19213	-0.00207405	2.5761e-08
6-(Dimethylamino)purine	-0.0327162	-0.0291342	1.18603	-0.002289	5.1941e-16
Roburic acid	-0.0326929	-0.0127397	1.18519	-0.00191513	4.8491e-13
Coumarin-3-carboxylic acid	-0.0326843	-0.037262	1.18487	-0.00218545	1.0043e-09
2-oxa-4-azatetracyclo[6.3.1.1~6,10~.0~1,5~]tridecan-3-one	0.0325509	-0.0228132	1.18004	0.00209333	3.5333e-08
N2-phenyl-4-(piperidinomethyl)-1,3-thiazol-2-amine	0.0324566	0.0491619	1.17662	0.00217674	9.1818e-16
Loureirin A	-0.0324409	-0.0134362	1.17605	-0.00202068	2.7427e-14
MAG (18:1)	0.0324014	0.0404851	1.17462	0.00207054	2.404e-07
4-acetyl-4-(ethoxycarbonyl)heptanedioic acid	-0.0324007	-0.0309678	1.17459	-0.00218368	1.0494e-20
1-(5H-dibenzo[b,f]azepin-5-yl)ethan-1-one	-0.0323744	-0.0309566	1.17364	-0.00218186	1.1121e-20
Androsterone	-0.0322147	0.0136566	1.16785	-0.00203047	0.00012095	C00523
Gly-Tyr	-0.0322009	-0.0197027	1.16735	-0.00219592	1.3301e-05
Daidzein	0.0320658	-0.0278554	1.16245	0.00206896	9.5375e-22	C10208
KPH	-0.0318994	0.0213112	1.15642	-0.00224711	0.0019234
4-methyl-5-oxo-2-pentyl-2,5-dihydrofuran-3-carboxylic acid	-0.0318195	-0.0212576	1.15352	-0.00210314	0.024411
7-hydroxy-6-methoxy-2H-chromen-2-one	0.0318164	0.018373	1.15341	0.00225959	6.0017e-10
Columbin	0.0318024	0.0116862	1.1529	0.00213773	0.033856	C09077
N-piperidinothieno[3,2-d]pyrimidin-4-amine	0.0317918	0.0436638	1.15252	0.00209961	1.037e-12
Poricoic acid B	-0.0317637	-0.0267283	1.1515	-0.00215037	2.1279e-05
2-Arachidonyl Glycerol ether	-0.0317324	0.0249738	1.15036	-0.0019283	1.0023e-17
Lithospermoside	-0.0317148	0.0187863	1.14973	-0.00212288	1.6331e-09	C17771
5-Methyl-2-[(3S)-1-(2-pyridinylmethyl)-3-pyrrolidinyl]-1,3-benzoxazole	0.0317061	0.0484082	1.14941	0.00208532	2.5148e-14
Isorhychophylline	-0.0315941	-0.00194647	1.14535	-0.00215927	8.7246e-26
beta-Tocopherol	-0.0315695	-0.00483089	1.14446	-0.00186905	1.3445e-06	C14152
5-hydroxy-6,7-dimethoxy-2-phenyl-4H-chromen-4-one	-0.0315489	0.0176492	1.14371	-0.00215517	2.3415e-05
α-Lapachone	-0.0315227	-0.047482	1.14276	-0.0020935	1.7578e-17
Tanshinone IIA	-0.0315206	-0.0337287	1.14268	-0.00206134	0.00066083
(2E)-4-Hydroxy-3,7-dimethyl-2,6-octadien-1-yl beta-D-glucopyranoside	0.031518	0.0204231	1.14259	0.00201667	2.161e-16
Alisol B 23-acetate	-0.0315033	0.0370792	1.14206	-0.00212589	1.5151e-13
Mezlocillin	-0.0314877	-0.0166201	1.14149	-0.00216284	3.2822e-12	C07221
2-Thio-acetyl MAGE	-0.031418	0.0322072	1.13897	-0.00199873	2.2621e-05
N-[(-)-Jasmonoyl]-(L)-Isoleucine	0.0313637	0.0479868	1.137	0.00199973	3.6042e-20
N-(cyclopropylmethyl)-N'-phenylurea	-0.0313117	-0.0404018	1.13511	-0.00212998	6.5236e-06
Resiniferatoxin	0.0311843	0.0123542	1.1305	0.00219668	0.012841	C09179
3-bromo-2,6-dimethoxybenzoic acid	0.0311833	0.0252279	1.13046	0.00206655	0.019701
4-morpholinobenzoic acid	0.0311737	0.0354392	1.13011	0.00192609	1.3916e-08
Cyclopentyl fentanyl-d5	0.0311441	0.0451729	1.12904	0.00211774	2.4557e-07
(2R)-2-[(2R,5S)-5-[(2S)-2-hydroxybutyl]oxolan-2-yl]propanoic acid	-0.0310653	0.0269439	1.12618	-0.00207376	5.279e-08
2-{(3S)-1-[4-(Methylsulfonyl)benzyl]-3-pyrrolidinyl}-1,3-benzothiazole	-0.030964	-0.0468662	1.12251	-0.0020618	2.7147e-17
N1-{2-[(2-cyanoethyl)thio]phenyl}-2-cyclopentyl-2-phenylacetamide	-0.0309622	0.0137761	1.12244	-0.00203534	0.0002428
DL-Arginine	-0.0309555	-0.0388389	1.1222	-0.00217146	7.0994e-13
Argininosuccinic acid	-0.0309501	-0.0509512	1.122	-0.00206314	9.1858e-23
DL-Stachydrine	-0.0308481	-0.00570277	1.11831	-0.00191664	9.2478e-20
EMH	0.0308064	0.048749	1.11679	0.00206626	5.782e-17
Octopine	0.030784	0.00375307	1.11598	0.00206759	0.00026204	C04137
5,7-dihydroxy-3-(4-hydroxyphenyl)-4H-chromen-4-one	0.0307613	-0.0428349	1.11516	0.00216266	1.6992e-17
ethyl 4-({3-[5-(trifluoromethyl)-2-pyridyl]prop-2-ynyl}oxy)benzoate	0.0306895	0.0074117	1.11256	0.00199492	2.2472e-11
DL-2-(acetylamino)-3-phenylpropanoic acid	0.0306889	0.0423285	1.11254	0.00198863	1.456e-16
Cinnamic acid	0.0306663	0.0108564	1.11172	0.00193231	0.00034551	C10438
Biochanin A	0.030627	-0.0232146	1.11029	0.00189347	1.3043e-11	C00814
D-Gluconic acid	-0.0304841	0.0177087	1.10511	-0.00203742	2.7096e-12	C00257
ELK	0.0304092	-0.025321	1.1024	0.00203726	5.9576e-09
Scopolamine	-0.0303214	0.0393389	1.09921	-0.00197585	4.1589e-05	C01851
Histamine	-0.0303064	-0.0367661	1.09867	-0.00205131	1.3915e-07	C00388
DL-Panthenol	0.0303018	0.0511088	1.0985	0.0019586	4.0144e-16
Lycorine	0.0301334	0.0150477	1.0924	0.0019186	0.00072921	C08532
Sugiol	0.0301167	0.037437	1.09179	0.00195433	2.7755e-07
C-8 Ceramide-1-phosphate	-0.0300799	-0.0379763	1.09046	-0.00195374	0.00026992
Kynurenic acid O-hexside	-0.0300562	-0.0482946	1.0896	-0.00198402	6.6366e-20
Ganoderic acid G	-0.0300549	-0.00969544	1.08955	-0.00206826	2.8326e-24
2-oxopiperidine-3-carbohydrazide	0.0299108	0.0440736	1.08433	0.00187558	6.8832e-27
L-Citrulline	0.0299108	0.0440736	1.08433	0.00187558	6.8832e-27	C00327
L-Dopa	0.0298963	-0.0219281	1.0838	0.00194828	6.7265e-12	C00355
(2R,3S,4S,5R,6S)-2-(hydroxymethyl)-6-phenoxyoxane-3,4,5-triol	-0.0298821	0.0159264	1.08329	-0.00193537	1.1601e-08
6-Ketoprostaglandin F1α	-0.0298342	0.0355331	1.08155	-0.00197944	1.1615e-07
Pterosin B	0.0297715	0.035329	1.07928	0.00205087	5.9953e-05
Bevirimat	-0.0296948	0.00121349	1.0765	-0.00206192	3.2226e-06
Phe-Phe	0.0296739	-0.0102459	1.07574	0.00198702	1.0413e-05
Tetrahydropalmatine	0.0295704	0.0280333	1.07199	0.00202262	0.0046756	C02890
Bufotaline	-0.0295439	-0.0285209	1.07103	-0.00200671	7.2544e-06
HLK	0.0295432	0.00299739	1.071	0.00202162	1.1165e-05
Diosgenin	-0.0294975	-0.0274697	1.06934	-0.00193274	0.013345	C08898
2-(1H-benzo[d]imidazol-2-yl)-3-(4-toluidino)acrylonitrile	0.0294345	0.0395977	1.06706	0.00196927	1.3229e-05
1-(4-hydroxyphenyl)propane-1,2-diol	0.0294088	0.0170267	1.06613	0.00201175	0.00023911
(+)-ar-Turmerone	-0.0293485	0.006282	1.06394	-0.00185218	0.018844
Orotic acid	-0.0293296	-0.000375297	1.06326	-0.00190083	1.7218e-05	C00295
2-(benzylamino)-6-methyl-5-(2-methyl-1,3-thiazol-4-yl)nicotinonitrile	-0.0293288	-0.0497009	1.06323	-0.00199721	1.4872e-21
Ptaquiloside	0.0293258	-0.0260035	1.06312	0.00183563	1.4951e-07	C19515
Cer 18:2;2O/18:4	-0.0292238	-0.00449199	1.05942	-0.00182996	6.8867e-11
methyl 4-methyl-2-oxo-2H-pyran-6-carboxylate	0.0292135	-0.00383197	1.05905	0.00197833	0.049486
Glycitein	0.0291997	-0.0324906	1.05855	0.0018579	1.5616e-23	C14536
Thymine	-0.0291905	-0.0513632	1.05822	-0.00193778	4.0007e-18	C00178
Alanyltyrosine	0.0291238	0.0179701	1.0558	0.00192546	0.0022419
2-Ethylbutyric Acid	0.0291125	0.0329153	1.05539	0.0019328	6.8096e-05
ethyl 5-(2-methoxy-2-oxoethoxy)-2-phenyl-1-benzofuran-3-carboxylate	0.029045	-0.0264206	1.05294	0.00186123	0.0017849
2,3-dihydroxypropyl 12-methyltridecanoate	0.0289734	0.000199967	1.05035	0.0019485	0.00020342
N-[(4-hydroxy-3-methoxyphenyl)methyl]-8-methylnonanamide	0.0289054	0.0455472	1.04788	0.00200621	2.1472e-24
Etiocholanolone	-0.0288924	0.0420662	1.04741	-0.00177539	2.3302e-13	C04373
Pilocarpine	0.0288454	0.029893	1.0457	0.00176354	5.9373e-05	C07474
2-(tert-butyl)-6,7-dimethoxy-4H-3,1-benzoxazin-4-one	0.028842	-0.0309412	1.04558	0.00192662	0.0048488
2-{2-[(1-methyl-1H-pyrazol-5-yl)amino]-2-oxoethoxy}acetic acid	-0.0287883	-0.0441611	1.04363	-0.00198347	5.6868e-23
Wogonin	-0.0286574	-0.0284239	1.03889	-0.00193387	3.5928e-06	C10197
Coumarin	0.0286441	-0.0345307	1.03841	0.00170111	8.238e-16	C05851
Acetophenone	0.0285183	-0.0363765	1.03385	0.00168953	5.0056e-12	C07113
Narasin	0.0283096	-0.0225942	1.02628	0.00180168	1.5462e-09
3-Butylidenephthalide	0.0281849	0.0257439	1.02176	0.00195183	1.7161e-08
LysoPC 16:2	-0.0281543	0.0427101	1.02065	-0.00172087	4.6826e-08
L-Tyrosine	0.0281168	-0.0347587	1.01929	0.00166638	4.0644e-16	C00082
Cordycepin	-0.0280789	-0.0449466	1.01792	-0.00181864	1.3117e-05	C08431
Flavokawain A	0.0280543	-0.00693711	1.01702	0.00188835	0.0040286
2-Hydroxycinnamic acid	0.0280095	-0.0347884	1.0154	0.00165867	4.9519e-16
6-Pentyl-2H-pyran-2-one	0.0279419	-0.0242882	1.01295	0.00189998	4.1291e-05
1,7,8-trihydroxy-3-methyl-1,2,3,4,7,12-hexahydrotetraphen-12-one	-0.0279139	-0.0254878	1.01194	-0.00192196	8.9701e-10
N-Benzylformamide	0.0279006	-0.0353908	1.01145	0.00165048	5.7264e-16	C15561
Bergapten	-0.0278758	-0.0509327	1.01055	-0.00180848	4.838e-16	C01557
Trigonelline	-0.0278405	-0.0494667	1.00928	-0.00182009	1.7398e-15	C01004
N-{[(2R,4S,5R)-5-Ethyl-1-azabicyclo[2.2.2]oct-2-yl]methyl}-2-furamide	0.0276513	0.0173934	1.00242	0.00176013	4.0926e-05
DKK	0.0276454	-0.0268996	1.0022	0.0016386	0.00092811
Columbianadin	0.0275937	0.0296325	1.00033	0.00183238	0.00041176
